# Supplementary material for: Modulation of the 20S Proteasome Activity by Porphyrin Derivatives Is Steered through Their Charge Distribution
Source: Biomolecules. 2022 May 24;12(6):741. doi: 10.3390/biom12060741 (PMC9220251; doi:10.3390/biom12060741)
Supplement: Supplementary file 1 [file biomolecules-12-00741-s001.zip]

Archive with 1 entries (1 files):
- biomolecules-1715049-supplementary.pdf
